# Supplementary material for: Identification of the Genetic Variation and Gene Exchange between Citrus Trifoliata and Citrus Clementina
Source: Biomolecules. 2018 Dec 19;8(4):182. doi: 10.3390/biom8040182 (PMC6315893; doi:10.3390/biom8040182)
Supplement: Supplementary file 1 [file biomolecules-08-00182-s001.zip]

Archive with 2 entries (2 files):
- Supplementary Figure S1-S4.pdf
- Supplementary  Table S1-S9.xlsx
